# Supplementary material for: Structure-based discovery of potent and selective melatonin receptor agonists
Source: eLife. 2020 Mar 2;9:e53779. doi: 10.7554/eLife.53779 (PMC7080406; doi:10.7554/eLife.53779)
Supplement: Supplementary file 2. [file elife-53779-supp2.zip]

Archive with 154 entries (111 files):
- mt_vls_62_compounds_QC_data/Compound_1_Z2228498436/
- mt_vls_62_compounds_QC_data/Compound_1_Z2228498436/Z2228498436.docx
- mt_vls_62_compounds_QC_data/Compound_1_Z2228498436/Z2228498436_21523254.PDF
- mt_vls_62_compounds_QC_data/Compound_10_Z1627633848/
- mt_vls_62_compounds_QC_data/Compound_10_Z1627633848/Z1627633848.docx
- mt_vls_62_compounds_QC_data/Compound_10_Z1627633848/Z1627633848_21478626.PDF
- mt_vls_62_compounds_QC_data/Compound_11_Z804762324/
- mt_vls_62_compounds_QC_data/Compound_11_Z804762324/Z804762324.docx
- mt_vls_62_compounds_QC_data/Compound_11_Z804762324/Z804762324_21600584.WMF
- mt_vls_62_compounds_QC_data/Compound_12_Z2348423828/
- mt_vls_62_compounds_QC_data/Compound_12_Z2348423828/Z2348423828.docx
- mt_vls_62_compounds_QC_data/Compound_12_Z2348423828/Z2348423828_21487768.PDF
- mt_vls_62_compounds_QC_data/Compound_13_Z2445988651/
- mt_vls_62_compounds_QC_data/Compound_13_Z2445988651/Z2445988651.docx
- mt_vls_62_compounds_QC_data/Compound_13_Z2445988651/Z2445988651_21482021.PDF
- mt_vls_62_compounds_QC_data/Compound_14_Z1981813878/
- mt_vls_62_compounds_QC_data/Compound_14_Z1981813878/Z1981813878.docx
- mt_vls_62_compounds_QC_data/Compound_14_Z1981813878/Z1981813878_21487758.PDF
- mt_vls_62_compounds_QC_data/Compound_15_Z1618072048/
- mt_vls_62_compounds_QC_data/Compound_15_Z1618072048/Z1618072048.docx
- mt_vls_62_compounds_QC_data/Compound_15_Z1618072048/Z1618072048_21478901.PDF
- mt_vls_62_compounds_QC_data/Compound_16_Z640201342/
- mt_vls_62_compounds_QC_data/Compound_16_Z640201342/Z640201342.docx
- mt_vls_62_compounds_QC_data/Compound_16_Z640201342/Z640201342_21507695.PDF
- mt_vls_62_compounds_QC_data/Compound_17_Z1729375648/
- mt_vls_62_compounds_QC_data/Compound_17_Z1729375648/Z1729375648.docx
- mt_vls_62_compounds_QC_data/Compound_17_Z1729375648/Z1729375648_21498714.WMF
- mt_vls_62_compounds_QC_data/Compound_18_Z2228267762/
- mt_vls_62_compounds_QC_data/Compound_18_Z2228267762/Z2228267762.docx
- mt_vls_62_compounds_QC_data/Compound_18_Z2228267762/Z2228267762_21507825.PDF
- mt_vls_62_compounds_QC_data/Compound_19_Z1955032980/
- mt_vls_62_compounds_QC_data/Compound_19_Z1955032980/Z1955032980.docx
- mt_vls_62_compounds_QC_data/Compound_19_Z1955032980/Z1955032980_21482013.PDF
- mt_vls_62_compounds_QC_data/Compound_2_Z1725992474/
- mt_vls_62_compounds_QC_data/Compound_2_Z1725992474/Z1725992474.docx
- mt_vls_62_compounds_QC_data/Compound_2_Z1725992474/Z1725992474_21507835.PDF
- mt_vls_62_compounds_QC_data/Compound_2_Z1725992474/Z1725992474_21523658.WMF
- mt_vls_62_compounds_QC_data/Compound_20_Z1343343581/
- mt_vls_62_compounds_QC_data/Compound_20_Z1343343581/Z1343343581.docx
- mt_vls_62_compounds_QC_data/Compound_20_Z1343343581/Z1343343581_21507576.PDF
- mt_vls_62_compounds_QC_data/Compound_21_Z2434357410/
- mt_vls_62_compounds_QC_data/Compound_21_Z2434357410/Z2434357410.docx
- mt_vls_62_compounds_QC_data/Compound_21_Z2434357410/Z2434357410_21482025.PDF
- mt_vls_62_compounds_QC_data/Compound_22_Z2799987596/
- mt_vls_62_compounds_QC_data/Compound_22_Z2799987596/Z2799987596.docx
- mt_vls_62_compounds_QC_data/Compound_22_Z2799987596/Z2799987596_21507698.PDF
- mt_vls_62_compounds_QC_data/Compound_22_Z2799987596/Z2799987596_21523660.WMF
- mt_vls_62_compounds_QC_data/Compound_23_Z2801662476/
- mt_vls_62_compounds_QC_data/Compound_23_Z2801662476/Z2801662476.docx
- mt_vls_62_compounds_QC_data/Compound_23_Z2801662476/Z2801662476_21507827.PDF
- mt_vls_62_compounds_QC_data/Compound_24_Z2143496175/
- mt_vls_62_compounds_QC_data/Compound_24_Z2143496175/Z2143496175.docx
- mt_vls_62_compounds_QC_data/Compound_24_Z2143496175/Z2143496175_21549267.PDF
- mt_vls_62_compounds_QC_data/Compound_25_Z2409717456/
- mt_vls_62_compounds_QC_data/Compound_25_Z2409717456/Z2409717456.docx
- mt_vls_62_compounds_QC_data/Compound_25_Z2409717456/Z2409717456_21507820.PDF
- mt_vls_62_compounds_QC_data/Compound_26_Z2179535626/
- mt_vls_62_compounds_QC_data/Compound_26_Z2179535626/Z2179535626.docx
- mt_vls_62_compounds_QC_data/Compound_26_Z2179535626/Z2179535626_21487759.PDF
- mt_vls_62_compounds_QC_data/Compound_27_Z2273688472/
- mt_vls_62_compounds_QC_data/Compound_27_Z2273688472/Z2273688472.docx
- mt_vls_62_compounds_QC_data/Compound_27_Z2273688472/Z2273688472_21507841.PDF
- mt_vls_62_compounds_QC_data/Compound_27_Z2273688472/Z2273688472_21523663.WMF
- mt_vls_62_compounds_QC_data/Compound_28_Z1196462057/
- mt_vls_62_compounds_QC_data/Compound_28_Z1196462057/Z1196462057.docx
- mt_vls_62_compounds_QC_data/Compound_28_Z1196462057/Z1196462057_21481718.PDF
- mt_vls_62_compounds_QC_data/Compound_29_Z2701721005/
- mt_vls_62_compounds_QC_data/Compound_29_Z2701721005/Z2701721005.docx
- mt_vls_62_compounds_QC_data/Compound_29_Z2701721005/Z2701721005_21482017.PDF
- mt_vls_62_compounds_QC_data/Compound_3_Z1687515356/
- mt_vls_62_compounds_QC_data/Compound_3_Z1687515356/Z1687515356.docx
- mt_vls_62_compounds_QC_data/Compound_3_Z1687515356/Z1687515356_21517007.PDF
- mt_vls_62_compounds_QC_data/Compound_30_Z1959154430/
- mt_vls_62_compounds_QC_data/Compound_30_Z1959154430/Z1959154430.docx
- mt_vls_62_compounds_QC_data/Compound_30_Z1959154430/Z1959154430_21487760.PDF
- mt_vls_62_compounds_QC_data/Compound_31_Z1337812751/
- mt_vls_62_compounds_QC_data/Compound_31_Z1337812751/Z1337812751.docx
- mt_vls_62_compounds_QC_data/Compound_31_Z1337812751/Z1337812751_21518094.PDF
- mt_vls_62_compounds_QC_data/Compound_32_Z1499411301/
- mt_vls_62_compounds_QC_data/Compound_32_Z1499411301/Z1499411301.docx
- mt_vls_62_compounds_QC_data/Compound_32_Z1499411301/Z1499411301_21507824.PDF
- mt_vls_62_compounds_QC_data/Compound_33_Z1005838414/
- mt_vls_62_compounds_QC_data/Compound_33_Z1005838414/Z1005838414.docx
- mt_vls_62_compounds_QC_data/Compound_33_Z1005838414/Z1005838414_21507615.PDF
- mt_vls_62_compounds_QC_data/Compound_34_Z108630396/
- mt_vls_62_compounds_QC_data/Compound_34_Z108630396/Z108630396.docx
- mt_vls_62_compounds_QC_data/Compound_34_Z108630396/Z108630396_21507867.PDF
- mt_vls_62_compounds_QC_data/Compound_35_Z2212371816/
- mt_vls_62_compounds_QC_data/Compound_35_Z2212371816/Z2212371816.docx
- mt_vls_62_compounds_QC_data/Compound_35_Z2212371816/Z2212371816_21523448.PDF
- mt_vls_62_compounds_QC_data/Compound_36_Z1203061587/
- mt_vls_62_compounds_QC_data/Compound_36_Z1203061587/Z1203061587.docx
- mt_vls_62_compounds_QC_data/Compound_36_Z1203061587/Z1203061587_21507834.PDF
- mt_vls_62_compounds_QC_data/Compound_37_Z1230796252/
- mt_vls_62_compounds_QC_data/Compound_37_Z1230796252/Z1230796252.docx
- mt_vls_62_compounds_QC_data/Compound_37_Z1230796252/Z1230796252_21487786.PDF
- mt_vls_62_compounds_QC_data/Compound_38_STL159214.jpg
- mt_vls_62_compounds_QC_data/Compound_39_STL152525.PDF
- mt_vls_62_compounds_QC_data/Compound_4_Z2333538374/
- mt_vls_62_compounds_QC_data/Compound_4_Z2333538374/Z2333538374.docx
- mt_vls_62_compounds_QC_data/Compound_4_Z2333538374/Z2333538374_21523252.PDF
- mt_vls_62_compounds_QC_data/Compound_40_otava_1/
- mt_vls_62_compounds_QC_data/Compound_40_otava_1/4772536.tif
- mt_vls_62_compounds_QC_data/Compound_41_STL245617.jpg
- mt_vls_62_compounds_QC_data/Compound_42_STL083737.WMF
- mt_vls_62_compounds_QC_data/Compound_43_STK097117.WMF
- mt_vls_62_compounds_QC_data/Compound_44_Z1262254255/
- mt_vls_62_compounds_QC_data/Compound_44_Z1262254255/Z1262254255.docx
- mt_vls_62_compounds_QC_data/Compound_44_Z1262254255/Z1262254255_5576804.PDF
- mt_vls_62_compounds_QC_data/Compound_44_Z1262254255/Z1262254255_5576930.WMF
- mt_vls_62_compounds_QC_data/Compound_45_STK677082.PDF
- mt_vls_62_compounds_QC_data/Compound_46_Alinda_1/
- mt_vls_62_compounds_QC_data/Compound_46_Alinda_1/C46_IBS-L0126050.pdf
- mt_vls_62_compounds_QC_data/Compound_46_Alinda_1/Certificate_IBS-L0126050.doc
- mt_vls_62_compounds_QC_data/Compound_46_Alinda_1/MSDS_IBS-L0126050.doc
- mt_vls_62_compounds_QC_data/Compound_47_KO_1/
- mt_vls_62_compounds_QC_data/Compound_47_KO_1/9E-001-64730-NMR.pdf
- mt_vls_62_compounds_QC_data/Compound_47_KO_1/COA 9E-001.pdf
- mt_vls_62_compounds_QC_data/Compound_48_STL298248.jpg
- mt_vls_62_compounds_QC_data/Compound_49_STL146798.jpg
- mt_vls_62_compounds_QC_data/Compound_5_Z2161843026/
- mt_vls_62_compounds_QC_data/Compound_5_Z2161843026/Z2161843026.docx
- mt_vls_62_compounds_QC_data/Compound_5_Z2161843026/Z2161843026_21481719.PDF
- mt_vls_62_compounds_QC_data/Compound_5_Z2161843026/Z2161843026_21498713.WMF
- mt_vls_62_compounds_QC_data/Compound_50_STL146882.pdf
- mt_vls_62_compounds_QC_data/Compound_51_STL146796.pdf
- mt_vls_62_compounds_QC_data/Compound_52_STK767382.PDF
- mt_vls_62_compounds_QC_data/Compound_53_STK236408.WMF
- mt_vls_62_compounds_QC_data/Compound_54_STK504679.jpg
- mt_vls_62_compounds_QC_data/Compound_55_KO_2/
- mt_vls_62_compounds_QC_data/Compound_55_KO_2/GE-0720 COA.pdf
- mt_vls_62_compounds_QC_data/Compound_55_KO_2/GE-0720-101179-NMR.pdf
- mt_vls_62_compounds_QC_data/Compound_56_STK784239.PDF
- mt_vls_62_compounds_QC_data/Compound_57_Z29364204/
- mt_vls_62_compounds_QC_data/Compound_57_Z29364204/Z29364204.docx
- mt_vls_62_compounds_QC_data/Compound_57_Z29364204/Z29364204_9307520.WMF
- mt_vls_62_compounds_QC_data/Compound_58_STK294005.WMF
- mt_vls_62_compounds_QC_data/Compound_59_5730112G3.tif
- mt_vls_62_compounds_QC_data/Compound_6_Z2252522873/
- mt_vls_62_compounds_QC_data/Compound_6_Z2252522873/Z2252522873.docx
- mt_vls_62_compounds_QC_data/Compound_6_Z2252522873/Z2252522873_21507828.PDF
- mt_vls_62_compounds_QC_data/Compound_6_Z2252522873/Z2252522873_21523657.WMF
- mt_vls_62_compounds_QC_data/Compound_60_9026858G1.tif
- mt_vls_62_compounds_QC_data/Compound_61_7702622G1.tif
- mt_vls_62_compounds_QC_data/Compound_62_7964675G1.tif
- mt_vls_62_compounds_QC_data/Compound_7_Z1551725861/
- mt_vls_62_compounds_QC_data/Compound_7_Z1551725861/Z1551725861.docx
- mt_vls_62_compounds_QC_data/Compound_7_Z1551725861/Z1551725861_21523664.WMF
- mt_vls_62_compounds_QC_data/Compound_8_Z1480824591/
- mt_vls_62_compounds_QC_data/Compound_8_Z1480824591/Z1480824591.docx
- mt_vls_62_compounds_QC_data/Compound_8_Z1480824591/Z1480824591_21523661.WMF
- mt_vls_62_compounds_QC_data/Compound_9_Z2614615475/
- mt_vls_62_compounds_QC_data/Compound_9_Z2614615475/Z2614615475.docx
- mt_vls_62_compounds_QC_data/Compound_9_Z2614615475/Z2614615475_21523441.PDF
